# Supplementary material for: RCDB: Renal Cancer Gene Database
Source: BMC Res Notes. 2012 May 18;5:246. doi: 10.1186/1756-0500-5-246 (PMC3438103; doi:10.1186/1756-0500-5-246)
Supplement: Additional file 1: — A comparison of miRNAs common and unique to RCC and other cancers. [file 1756-0500-5-246-S1.xls]

## Sheet: Sheet1
MiRNA	PMID	Cancer	Dysregulation
miR150	20067763	Gastric cancer	Up
	21502955	Lymphoma	Down
miR142-3p	21482222	hepatocellular carcinoma	Up
	21882196	esophageal squamous cell carcinoma	Up
miR142-5p	19228723	Lung cancer	Down
	21343377	Gastric cancer	Down
miR34a	17875987	colon cancer	Up
miR34b	21960261	Gastric cancer	Down
miR21	19597153	Lung cancer	Up
	18812439	Breast cancer	Up
miR155	21541331	Nasopharyngeal Carcinoma	Up
	19106647	Pancreatic neoplasm	Up
miR210	20360935	Pancreatic neoplasm	Up
	21738599	Breast cancer
miR339	20932331	Breast cancer
	19883630	Breast cancer	Down
miR326	21901135	colon cancer	Down
miR143	21550168	Bladder cancer	Down
	21197560	Prostate cancer	Down
	20160723	Bladder cancer	Down
miR145	20198616	esophageal squamous cell carcinoma	Down
	19473441	hepatocellular carcinoma	Down
miR338	20363096	Non-small cell lung cancer	Down
miR181a	21636858	Chronic lymphocytic leukaemia	Down
miR181b	20080834	Gastric cancer	Down
miR181c	21982769	hepatocellular carcinoma	Down
miR146a	21670079	Colon cancer	Down
miR193a	20444541	glioblastoma multiforme	Down
miR455
miR219
miR423	21638050	Breast cancer
miR28	21706050	Non-small cell lung cancer	Down
miR130a	21350001	Breast cancer	Down
miR195	21350001	Breast cancer	Down
miR497	21350001	Breast cancer	Down
miR18b	21935572	Bladder cancer
miR18a	19027010	hepatocellular carcinoma	Down
	21980462	Breast cancer	Up
miR146b	20406109	Thyroid cancer	Up
	21789255	non-small cell lung cancer	Up
miR330	19597470	Prostate cancer	Down
miR202	21563230	Lung cancer	Down
miR509
miR508	21647377	Prostate cancer	Down
miR627
miR506	21860416	Melanoma	Up
miR194	21845495	Gastric cancer	Down
miR192	19088023	colon cancer	Down
miR215	21752725	colon cancer	Down
miR204	21416062	Gastric cancer	Up
	21400511	Endometrial cancer
	20369013	Head and neck cancer	Up
miR503	21495032	hepatocellular carcinoma	Up
miR424	21179471	senile hemangioma	Down
miR542-3p
miR542-5p	21125666	endometrial carcinosarcoma.	Up
miR615	21255435	Prostate cancer	Up
miR196a	19567675	Breast cancer	Up
miR452*	19127597	Urothelial carcinoma	Up
miR224	21864507	Colon cancer	Down
miR122a	19617899	Liver cancer	Down
miR135b	16854228	Colorectal cancer	Up
miR659	21765906	Ovarian cancer	Down
miR648
miR184
miR510
miR203	18922924	Breast cancer	Up
miR95	19843643	hepatocellular carcinoma	Down
miR650	21427358	Colorectal carcinoma	Up
miR133a	20160723	Bladder cancer	Down
miR133b	20505319	Colorectal carcinoma	Down
miR214	18199536	Ovarian cancer	Up
	21216304	Cervical cancer	Up
	21106054	Pancreatic cancer	Up
miR199a*	20501828	hepatocellular carcinoma	Up
miR199a	21666078	Osteosarcoma	Down
miR493-5p	20331864	Male breast cancer	Up
miR379
miR377	19748927	Lung cancer	Up
miR376a	17149698	Pancreatic cancerup	Down
miR127	21035172	Endrometroid endometrial cancer	Up
miR136
miR376b
miR368	18832181	acute myeloid leukemia	Up
miR154
miR381	21435336	Glioma	Down
miR411	20542546	Endometrial cancer	Down
miR199b	19900756	Human choriocarcinoma	Down
miR1	18818206	Lung cancer	Down
	21304530	Bladder cancer	Down
	21378409	head and neck squamous cell carcinoma	Down
miR335	21822301	Gastric cancer	Down
	21618216	Breast	Up
	21592405	Astrocytoma	Up
miR551b
miR363	20652977	Head and neck carcinoma	Up
miR124a	21461574	Cervical cancer	Down
miR514
miR138	18201269	Thyroid cancer	Down
miR429	21684154	Gastric cancer	Down
	21277012	Ovarian cancer	Up
miR135a	21888875	Hepatocellular Carcinoma	Up
miR31	20508945	Lung cancer	Up
	19598010	Gastric cancer	Down
miR9	21562850	Colorectal cancer	Up
miR383
miR453
miR187	21725366	Ovarian cancer	Up
miR218	20300657	Gastric cancer	Down
	21385904	Nasopharyngeal Carcinoma	Down
miR141	19363643	Gastric cancer	Down
miR200c	20579395	Pancreatic cancer	Up
miR221	17914108	Thyroid cancer	Up
	17914108	Thyroid cancer	Up
miR222	18560586	Ovarian cancer	Up
miR183	20858276	Breast cancer	Down
	20602797	hepatocellular carcinoma	Up
	18840437	Lung cancer	Down
miR182	19574223	Breast cancer	Up
	20420807	Lung cancer	Down
miR96	21203424	Breast cancer	Up
miR582
miR373*	21271679	Breast cancer	Up
	19501585	esophageal cancer	Up
mir200b	21725369	tongue squamous cell carcinoma	Down
	20551052	Pancreatic cancer	Up
mir197	19671678	Lung cancer	Up
miR320	18676867	Colon cancer	Up
miR186	18682393	Endometrial adenocarcinoma	Up
miR450
miR139	20951699	Hepatocellular carcinoma	Down
miR126	20619534	Gastric cancer	Down
miR324-3p
miR191	20169152	Lung cancer	Up
miR425
mir149	21976437	Gastrointestinal cancer	Polymorphism
mir328	21448905	Lung cancer	Up
mir365-1
mir365-2	21173133	malignant germ cell tumors
mir371	21067538	Breast cancer	Up
mir504	21816909	Pancreatic ductal adenocarcinoma
mir32	21795860	glioblastoma multiforme
miR22	20485139	esophageal squamous cell carcinoma.	Up
mir30c-2	20698883	gastric cancer	down
miR200a	21035172	endometrial endometrioid carcinomas	Up
miR30e-3p
miR345	21665895	Colorectal cancer	Up
miR505	21846369	Mammary tumor	Up
miR342	21565830	Colorectal cancer	Down
mir10a	21212796	Neuroblastoma	Up
miR213	18451220	tongue squamous cell carcinoma	Up
miR382	18832181	acute myeloid leukemia	Up
mir10b	21795860	Breast cancer	Up
	21795860	Glioblastoma	Up
mir296	21138859	Prostate cancer	Down
mir23a	20698883	Gastric cancer	Up
miR122	21229610	hepatocellular carcinoma	down
miR101	21993632	Lung cancer	down
miR19b	21883694	colon cancer	down
miR489	18708351	breast cancer	down
miR20b	19175831	gastric cancer	up
miR340	21692045	breast cancers	down
miR15a	21980237	prostate cancer	down
miR106a	18996365	gastric cancer	down
miR20a	20944140	prostate cancer	up
miR106b	19486339	hepatocellular carcinoma	down
miR17	21203553	prostrate cancer	down
miR342-3p	21172025	breast cancer	down
miR27a	19574223	breast cancer	down
miR29c	16966691	pancreatic cancer	up
miR29b	21359530	breast cancer	down
miR29a	21998710	gastric cancer	up
miR151-5p			down
miR26a	20952513	breast cancer	down
miR378	21922590	colorectal cancer	down
miR532-5p	20818337	breast cancer	down
miR1826	19956872	colon cancer	down
miR150	20067763	gastric cancer	up
miR720
miR584
miR23b	19490101	hepatocellular carcinoma	Up
miR185	21962230	Glioma	Up
miR637	21809363	hepatocellular carcinoma	down
miR371-5p	21592394	Prostate cancer	Up
miR557
miR193b	21512034	Breast cancer	up
miR365
miR139-5p	21739196	colorectal cancer	down
miR221*	21378318	prostate cancer	down
miR30b
miR196b	20662076	gastric cancer	up
miR455-3p
miR21*	19597153	lung cancer	down
miR146b-5p	21472990	breast cancer
miR125a-3p			down
miR130b	21112564	liver cancer
miR134			up
miR140-5p	20716115	ovarian cancer
miR151			down
miR18	21980462	breast cancer
miR199a-3p			down
miR19a	21853360	breast cancer	down
miR301a	21113131	pancreatic cancer	down
miR338-3p	21671467	liver cancer	down
miR339-5p	20932331	breast cancer
miR361-3p			down
miR362-5p	20818337	breast cancers	down
miR375	20548334	gastric cancer
miR432			up
miR500	19863192	liver cancer
miR501-5p
miR502-3p
miR509-3p			up
miR513a-5p	21714127	prostrate cancer
miR590-5p			up
miR629	19946373	breast, colon, liver, lung, lymphoma, ovary, prostate and testis	up
miR7-1	18922890	breast cancer	down
	18483236	brain tumors	down
miR30a-5p	17563749	thyroid cancer
miR30a-3p
miR507
miR337	21475928	gastric cancer	down
miR100	21636267	cervical cncer	up
miR125b	18695884	rectal cancer	up
miR592	21694772	colon cancer	down
miR296-5p	21138859	prostrate cancer	down
miR186*	18682393	cervical cancer
miR943			down
miR638	21722265	liver cancer	down
miR16	19498445	pituitary adenomas, and prostate cancer	up
	19903841	ovarian cancer	up
miR631
miR652	21035526	hepatocarcinogenesis	down
miR15b*	18449891	gastric cancer	up
miRPlus-F1080
miR378*	20889127	breast cancer	up
miRPlus-E1253
miRPlus-F1159
miRPlus-E1236
miRPlus-F1223
miRPlus-E1258
miRPlus-C1099
miR1260
miRPlus-A1098
miR1274a	21530512	hepatocellular carcinoma	down
miRPlus-E1063
miRPlus-F1065
miR302f	21743970	esophageal cance	down
miRPlus-E1035
miR1280
miRPlus-F1003
miR193a-3p
miR491-3p
miR141*	19363643	gastric cancer	up
	21445232	colon cancer	down
	17875710	ovarian cnacer
	21047409	breast cancer	down
miR144	21863218	colorectal cancer	down
miR451	21948564	colorectal cancer
miRPlus-E1088
miR1248
miRPlus-F1179
miR664*
miR30a	18201269	lung cancer	down
miR485-5p	21083603	ovarian cancer	down
miR571
hcmv-miRUL36*
miRPlus-E1122
miRPlus-E1290
miRPlus-E1065
miRPlus-E1219
miRPlus-E1125
miRPlus-F1241
miRPlus-E1175
miRPlus-E1061
miR515-5p
miRPlus-E1055
miR216a
miRPlus-E1037
miRPlus-E1136
miRPlus-E1173
miRPlus-E1153
miR593*	21170987	esophageal cancer	down
miR1259	21475928	gastric cancer	down
miR558	21498633	neuroblastoma	up
miRPlus-E1060
miR31*	20237410	lung cancer	up
miRPlus-E1144
miR632
miR98	19671678	lung cancer	down
miR541*	20818339	adrenomedullary tumors
miRPlus-F1081
miRPlus-E1132
miR30d	20054866	hepatocellular carcinoma	up
miR30c	20490652	breast cancer	up
miR27b	21922148	brain tumour	down
let-7g	18172508	colon cancer	down
let-7d	21725603	Oral squamous cell carcinoma	down
let-7a	20418948	prostrate cancer	Down
miR24	19175831	Gastric cancer	down
miR26b	21264258	brain tumour	down
	20831567	colorectal cancer	down
let-7i	19074899	ovarian cancer	down
let-7c	19372056	prostrate cancer	down
	21984339	colorectal cancer	down
let-7b	21826373	breast cancer	up
miR768-3p	21472251	endometrial cancer	up
